# Supplementary material for: Lightweight Vapor-Permeable Plasters for Building Repair Detailed Experimental Analysis of the Functional Properties
Source: Materials (Basel). 2021 May 17;14(10):2613. doi: 10.3390/ma14102613 (PMC8156439; doi:10.3390/ma14102613)
Supplement: Supplementary file 1 [file materials-14-02613-s001.zip]

Archive with 1 entries (1 files):
- materials-1212940-supplementary.pdf
